# Supplementary material for: Call of the wild rice: Oryza rufipogon shapes weedy rice evolution in Southeast Asia
Source: Evol Appl. 2018 Jan 11;12(1):93–104. doi: 10.1111/eva.12581 (PMC6304679; doi:10.1111/eva.12581)
Supplement: Supplementary file 6 [file EVA-12-93-s006.xlsx]

## Sheet: Sheet1
Accession ID	Oryza Species	Type	Country	Source	Other IDs and Notes	Phenotype: Hull color and awn type	Location in Malaysia (state)	Latitude	Longitude	K=8 Population membership assignments									K=5 Malaysian population membership assignments
104119	barthii	Wild	Chad	IRGC						2e-06	2e-06	2e-06	0.100513	2e-06	2e-06	2e-06	0.899477
104081	barthii	Wild	Nigeria	IRGC						0.018674	2e-06	2e-06	0.072459	2e-06	2e-06	2e-06	0.908859
101148	meridiolis	Wild	India	IRGC						2e-06	2e-06	2e-06	2e-06	2e-06	2e-06	2e-06	0.999985
93261	meridiolis	Wild	Indonesia	IRGC						2e-06	2e-06	2e-06	2e-06	2e-06	2e-06	2e-06	0.999983
MUSC212	officilis	Wild	Malaysia	BK Song			Batak Rabit, Perak	3.99246	100.996	6e-06	6e-06	6e-06	6e-06	6e-06	6e-06	6e-06	0.999959
MUSC213	officilis	Wild	Malaysia	BK Song			Alor Ebos,Alor Setar, KD	6.06575	100.322	5e-06	5e-06	5e-06	5e-06	5e-06	5e-06	5e-06	0.999962
MUSC214	officilis	Wild	Malaysia	BK Song			Bumbong Lima, SP.	5.55605	100.436	6e-06	6e-06	6e-06	6e-06	6e-06	6e-06	6e-06	0.999958
MUSC215	officilis	Wild	Malaysia	BK Song			Kg. Paloh,Layang-layang Kiri,Parit Perak	4.40107	100.878	7e-06	7e-06	7e-06	7e-06	7e-06	7e-06	7e-06	0.999951
MUSC216	officilis	Wild	Malaysia	BK Song			Kg. Haji, Bota Kiri,Parit,Perak	4.41935	100.889	5e-06	5e-06	0.056859	5e-06	5e-06	5e-06	5e-06	0.943114
104764	rufipogon	Wild	Thailand	IRGC						2e-06	2e-06	0.543772	2e-06	0.456219	2e-06	2e-06	2e-06		9e-06	0.999962	1e-05	1e-05	1e-05
88834	rufipogon	Wild	Cambodia	IRGC						2e-06	2e-06	2e-06	2e-06	0.999989	2e-06	2e-06	2e-06
104875	rufipogon	Wild	Thailand	IRGC						2e-06	2e-06	2e-06	2e-06	0.999989	2e-06	2e-06	2e-06		1e-05	0.999961	1e-05	1e-05	1e-05
86494	rufipogon	Wild	Vietnam	IRGC						2e-06	2e-06	2e-06	2e-06	0.999989	2e-06	2e-06	2e-06
104812	rufipogon	Wild	Thailand	IRGC						2e-06	2e-06	2e-06	2e-06	0.779993	2e-06	2e-06	0.219997		9e-06	0.999964	9e-06	9e-06	9e-06
MUSC203	rufipogon	Wild	Malaysia	BK Song			Pengkalan Kubur, KN	6.1991	102.089	2e-06	2e-06	0.734333	2e-06	2e-06	2e-06	2e-06	0.265657		3e-06	0.106122	3e-06	0.89387	3e-06
MUSC207	rufipogon	Wild	Malaysia	BK Song			Batas Paip, Alor Setar, KD	6.1248	100.368	2e-06	2e-06	0.567355	2e-06	2e-06	2e-06	2e-06	0.432634		3e-06	0.173997	3e-06	0.825994	3e-06
MUSC208	rufipogon	Wild	Malaysia	BK Song			Alor Ebos,Alor Setar, KD	6.06575	100.322	2e-06	2e-06	0.62086	2e-06	2e-06	2e-06	2e-06	0.37913		3e-06	0.178029	3e-06	0.821963	3e-06
106321	rufipogon	Wild	Cambodia	IRGC						2e-06	2e-06	0.597316	2e-06	0.089637	2e-06	2e-06	0.313038
MUSC202	rufipogon	Wild	Malaysia	BK Song			Wakaf Baru,Tumpat, KN	6.11886	102.199	2e-06	2e-06	0.612125	2e-06	2e-06	2e-06	2e-06	0.387864		3e-06	0.188836	3e-06	0.811156	3e-06
103821	rufipogon	Wild	Chi	IRGC						0.272916	2e-06	0.508522	0.082934	0.023503	0.045874	2e-06	0.066248
105855	rufipogon	Wild	Thailand	IRGC						2e-06	2e-06	0.273944	2e-06	2e-06	2e-06	2e-06	0.726046		1.1e-05	0.999955	1.1e-05	1.1e-05	1.1e-05
106453	rufipogon	Wild	Indonesia	IRGC						2e-06	2e-06	2e-06	2e-06	2e-06	2e-06	2e-06	0.999989
105720	rufipogon	Wild	Cambodia	IRGC						2e-06	2e-06	2e-06	2e-06	0.437347	2e-06	2e-06	0.562643
105942	rufipogon	Wild	Thailand	IRGC						2e-06	2e-06	2e-06	2e-06	2e-06	2e-06	2e-06	0.999989		7e-06	0.99997	7e-06	7e-06	7e-06
106168	rufipogon	Wild	Vietnam	IRGC						0.041725	2e-06	0.071899	0.171408	2e-06	2e-06	2e-06	0.714961
106169	rufipogon	Wild	Vietnam	IRGC						2e-06	2e-06	0.125585	2e-06	2e-06	2e-06	2e-06	0.874404
106518	rufipogon	Wild	Vietnam	IRGC						2e-06	2e-06	2e-06	2e-06	0.008939	2e-06	2e-06	0.991049
104624	rufipogon	Wild	Chi	IRGC						0.06611	2e-06	0.132609	0.082871	2e-06	2e-06	2e-06	0.718402
100916	rufipogon	Wild	Chi	IRGC						2e-06	2e-06	2e-06	2e-06	2e-06	2e-06	2e-06	0.999989
MUSC200	rufipogon	Wild	Malaysia	BK Song			Seberang Perai	NA	NA	2e-06	2e-06	2e-06	2e-06	2e-06	2e-06	2e-06	0.999989		3e-06	0.99999	3e-06	3e-06	3e-06
MUSC209	rufipogon	Wild	Malaysia	BK Song			Padang Halban,KN	6.02179	102.289	2e-06	2e-06	2e-06	2e-06	2e-06	2e-06	2e-06	0.999988		3e-06	0.646458	3e-06	0.353534	3e-06
106166	rufipogon	Wild	Vietnam	IRGC						0.036373	2e-06	2e-06	2e-06	2e-06	2e-06	2e-06	0.963617
MUSC201	rufipogon	Wild	Malaysia	BK Song			Wakaf Baru,Tumpat, KN	6.11886	102.199	2e-06	2e-06	2e-06	2e-06	2e-06	0.999989	2e-06	2e-06		2e-06	0.419843	0.091915	0.488237	2e-06
106228	sativa (aus)	Crop (breeding material)	Afghanistan	IRGC	sau71 Huang et al. (2016)					2e-06	2e-06	2e-06	2e-06	2e-06	0.999989	2e-06	2e-06
105311	sativa (aus)	Crop (landrace)	Bangladesh	IRGC	sau03 Huang et al. (2016)					1e-06	1e-06	1e-06	1e-06	1e-06	0.99999	1e-06	1e-06
105337	sativa (aus)	Crop (landrace)	Bangladesh	IRGC	sau07 Huang et al. (2016)					2e-06	2e-06	0.079655	2e-06	2e-06	0.920336	2e-06	2e-06
6307	sativa (aus)	Crop (breeding material)	India	IRGC	sau02 Huang et al. (2016)					2e-06	2e-06	2e-06	2e-06	2e-06	0.999989	2e-06	2e-06
103834	sativa (aus)	Crop (landrace)	India	IRGC	sau01 Huang et al. (2016)					2e-06	2e-06	2e-06	2e-06	2e-06	0.999989	2e-06	2e-06
105330	sativa (aus)	Crop (landrace)	India	IRGC	sau04 Huang et al. (2016)					2e-06	2e-06	2e-06	2e-06	2e-06	0.999989	2e-06	2e-06
106086	sativa (aus)	Crop (landrace)	Sri Lanka	IRGC	sau80 Huang et al. (2016)					0.070308	1e-06	1e-06	0.077491	1e-06	0.852194	1e-06	1e-06
52696	sativa (aus)	Crop (landrace)	Malaysia	BK Song						2e-06	2e-06	2e-06	2e-06	2e-06	0.999989	2e-06	2e-06		2e-06	0.443808	0.070897	0.48529	2e-06
5857	sativa (aromatic)	Crop(cultivars)	Bangladesh	IRGC	sar03 Huang et al. (2016)					2e-06	2e-06	2e-06	2e-06	2e-06	2e-06	0.999989	2e-06
42469	sativa (aromatic)	Crop(cultivars)	India	IRGC	sar01 Huang et al. (2016)					0.223522	2e-06	2e-06	0.089194	2e-06	2e-06	0.687276	2e-06
301390	sativa (aromatic)	Crop(cultivars)	India	IRGC	sar38 Huang et al. (2016)					2e-06	2e-06	2e-06	2e-06	2e-06	2e-06	0.999989	2e-06
12880	sativa (aromatic)	Crop(cultivars)	Iran	IRGC	sar02 Huang et al. (2016)					0.040685	1e-06	1e-06	0.172649	1e-06	1e-06	0.786659	1e-06
301011	sativa (aromatic)	Crop(landrace)	Pakistan	IRGC	sar34 Huang et al. (2016)					0.017752	1e-06	1e-06	1e-06	1e-06	1e-06	0.982239	1e-06
5803	sativa (indica)	Crop (breeding material)	Thailand	IRGC						2e-06	2e-06	0.955328	2e-06	0.044663	2e-06	2e-06	2e-06
109634	sativa (indica)	Crop (landrace)	Cambodia	IRGC	Neang Ry			13.5802	105.937	2e-06	2e-06	0.919522	2e-06	0.080469	2e-06	2e-06	2e-06
115190	sativa (trop. japonica)	Crop (landrace)	Cambodia	IRGC	Pa Kom			12.4311	107.17	0.342731	2e-06	0.657259	2e-06	2e-06	2e-06	2e-06	2e-06
79154	sativa (indica)	Crop (landrace)	Cambodia	IRGC	CHRAVA PREUM			12.0353	104.925	2e-06	2e-06	0.956763	2e-06	0.043227	2e-06	2e-06	2e-06
88001	sativa (indica)	Crop (landrace)	Cambodia	IRGC	Art'-chhmuoh			12.25	105.967	2e-06	2e-06	0.97112	2e-06	0.028871	2e-06	2e-06	2e-06
279131	sativa (indica)	Crop (landrace)	Taiwan	USDA	sin9					2e-06	2e-06	0.999989	2e-06	2e-06	2e-06	2e-06	2e-06
71483	sativa (indica)	Crop (landrace)	Malaysia	IRGC	BERKEPIT	SH		5.89574	118.039	2e-06	2e-06	0.999989	2e-06	2e-06	2e-06	2e-06	2e-06		2e-06	2e-06	2e-06	0.99999	2e-06
71498	sativa (indica)	Crop (landrace)	Malaysia	IRGC	BABASAN	mSH		4.93333	115.883	2e-06	2e-06	0.999989	2e-06	2e-06	2e-06	2e-06	2e-06		3e-06	3e-06	0.003237	0.996756	3e-06
71547	sativa (indica)	Crop (landrace)	Malaysia	IRGC	KUNENG(PULUT)	mSH		5.5	115.567	2e-06	2e-06	0.999989	2e-06	2e-06	2e-06	2e-06	2e-06		2e-06	2e-06	0.004552	0.995441	2e-06
71564	sativa (indica)	Crop (landrace)	Malaysia	IRGC	MALIGAN	BrH		5.33333	116.5	0.084673	2e-06	0.915317	2e-06	2e-06	2e-06	2e-06	2e-06		3e-06	3e-06	3e-06	0.919161	0.08083
71653	sativa (indica)	Crop (landrace)	Malaysia	IRGC	LOSAU	SHA		4.88187	115.978	2e-06	2e-06	0.985945	2e-06	0.014046	2e-06	2e-06	2e-06		2e-06	2e-06	2e-06	0.99999	2e-06
71655	sativa (indica)	Crop (landrace)	Malaysia	IRGC	PULUT BURUNG	BrH		4.64824	115.672	0.015005	2e-06	0.984986	2e-06	2e-06	2e-06	2e-06	2e-06		2e-06	2e-06	2e-06	0.99999	2e-06
62151	sativa (indica)	Crop (landrace)	Thailand	IRGC	PONG HAHNG GLANG	BrH		19.3619	98.3893	2e-06	2e-06	0.966169	2e-06	0.033821	2e-06	2e-06	2e-06
64519	sativa (indica)	Crop (landrace)	Thailand	IRGC	MAH TEUD	SH		18.145	100.141	2e-06	2e-06	0.999062	2e-06	0.000929	2e-06	2e-06	2e-06
64598	sativa (trop. japonica)	Crop (landrace)	Thailand	IRGC	PRAE LEUAM	BrHA		13.0396	101.492	0.307802	2e-06	0.516404	0.175787	2e-06	2e-06	2e-06	2e-06
66069	sativa (indica)	Crop (landrace)	Thailand	IRGC	MAHK GLUAY	BrH		15.05	100.89	2e-06	2e-06	0.966358	2e-06	0.033632	2e-06	2e-06	2e-06
66158	sativa (indica)	Crop (landrace)	Thailand	IRGC	RIEN TAWNG	SH		16.8264	100.26	2e-06	2e-06	0.949633	2e-06	0.050358	2e-06	2e-06	2e-06
71333	sativa (indica)	Crop (landrace)	Thailand	IRGC	NANG	BrH		7.61556	100.073	2e-06	2e-06	0.999989	2e-06	2e-06	2e-06	2e-06	2e-06
71389	sativa (indica)	Crop (landrace)	Thailand	IRGC	PI REUAY DAM	SH		8.41861	99.9636	2e-06	2e-06	0.999989	2e-06	2e-06	2e-06	2e-06	2e-06
73222	sativa (indica)	Crop (landrace)	Vietnam	IRGC	MDIE BLA	SH		22.5022	104.316	2e-06	2e-06	0.975378	2e-06	0.024613	2e-06	2e-06	2e-06
90675	sativa (indica)	Crop (landrace)	Vietnam	IRGC	KHAU SE			21.5471	103.699	2e-06	2e-06	0.950488	2e-06	0.049503	2e-06	2e-06	2e-06
90705	sativa (indica)	Crop (landrace)	Vietnam	IRGC	MONG XI			21.1854	103.228	2e-06	2e-06	0.968433	2e-06	0.031557	2e-06	2e-06	2e-06
MUSC218	sativa (indica)	Crop (elite)	Malaysia	BK Song						2e-06	2e-06	0.999989	2e-06	2e-06	2e-06	2e-06	2e-06		2e-06	2e-06	0.99999	2e-06	2e-06
MUSC219	sativa (indica)	Crop (elite)	Malaysia	BK Song						1e-06	1e-06	0.99999	1e-06	1e-06	1e-06	1e-06	1e-06		2e-06	2e-06	0.99999	2e-06	2e-06
MUSC220	sativa (indica)	Crop (elite)	Malaysia	BK Song						2e-06	2e-06	0.999989	2e-06	2e-06	2e-06	2e-06	2e-06		2e-06	2e-06	0.99999	2e-06	2e-06
MUSC221	sativa (indica)	Crop (elite)	Malaysia	BK Song						2e-06	2e-06	0.999989	2e-06	2e-06	2e-06	2e-06	2e-06		2e-06	3e-06	0.99999	2e-06	3e-06
16657	sativa (trop. japonica)	Crop (landrace)	Indonesia	IRGC	TOHARAN	SH		-1.44528	119.986	0.999989	2e-06	2e-06	2e-06	2e-06	2e-06	2e-06	2e-06
27016	sativa (trop. japonica)	Crop (landrace)	Indonesia	IRGC	ASE KADO KANNYING	SHA		-4.69015	119.63	0.798218	2e-06	0.050135	0.15164	2e-06	2e-06	2e-06	2e-06
54287	sativa (trop. japonica)	Crop (landrace)	Indonesia	IRGC	PADI RATA	SHA		-8.63069	117.34	0.880794	1e-06	1e-06	0.119197	1e-06	1e-06	1e-06	1e-06
77579	sativa (trop. japonica)	Crop (landrace)	Indonesia	IRGC	MAUMERE 8	SH		-4.69015	119.63	0.999989	2e-06	2e-06	2e-06	2e-06	2e-06	2e-06	2e-06
71481	sativa (trop. japonica)	Crop (landrace)	Malaysia	IRGC	ADONG PULUT	SH		5.5	117.833	0.99999	1e-06	1e-06	1e-06	1e-06	1e-06	1e-06	1e-06		2e-06	2e-06	2e-06	2e-06	0.99999
71482	sativa (trop. japonica)	Crop (landrace)	Malaysia	IRGC	BANDATAN	SH	SB	5.5	117.833	0.999989	2e-06	2e-06	2e-06	2e-06	2e-06	2e-06	2e-06		2e-06	2e-06	2e-06	2e-06	0.99999
71500	sativa (trop. japonica)	Crop (landrace)	Malaysia	IRGC	BAGANAN	SH		5.8	117.217	0.999989	2e-06	2e-06	2e-06	2e-06	2e-06	2e-06	2e-06		2e-06	2e-06	2e-06	2e-06	0.99999
71521	sativa (trop. japonica)	Crop (landrace)	Malaysia	IRGC	GALIGIM	mSH		5.96667	117.967	0.999989	2e-06	2e-06	2e-06	2e-06	2e-06	2e-06	2e-06		2e-06	2e-06	2e-06	2e-06	0.99999
71550	sativa (trop. japonica)	Crop (landrace)	Malaysia	IRGC	LABOU BISAN	mSH		5.33333	116.5	0.999989	2e-06	2e-06	2e-06	2e-06	2e-06	2e-06	2e-06		2e-06	2e-06	2e-06	2e-06	0.99999
71563	sativa (trop. japonica)	Crop (landrace)	Malaysia	IRGC	MAGALAD	SH		5.53333	116.267	0.999989	2e-06	2e-06	2e-06	2e-06	2e-06	2e-06	2e-06		2e-06	2e-06	2e-06	2e-06	0.99999
71586	sativa (trop. japonica)	Crop (landrace)	Malaysia	IRGC	POTURU	SH		5.33333	116.5	0.99999	1e-06	1e-06	2e-06	1e-06	1e-06	1e-06	1e-06		2e-06	2e-06	2e-06	2e-06	0.99999
71615	sativa (trop. japonica)	Crop (landrace)	Malaysia	IRGC	SERIBU	SH		5	116.1	0.999989	2e-06	2e-06	2e-06	2e-06	2e-06	2e-06	2e-06		2e-06	2e-06	2e-06	2e-06	0.99999
71634	sativa (trop. japonica)	Crop (landrace)	Malaysia	IRGC	TANDA KUILI	BrHA		5.8	117.217	0.999989	2e-06	2e-06	2e-06	2e-06	2e-06	2e-06	2e-06		2e-06	2e-06	2e-06	2e-06	0.99999
78592	sativa (trop. japonica)	Crop (landrace)	Malaysia	IRGC	KUKULING	SH		5.16667	117.217	0.99999	1e-06	1e-06	1e-06	1e-06	1e-06	1e-06	1e-06		2e-06	2e-06	2e-06	2e-06	0.99999
78594	sativa (trop. japonica)	Crop (landrace)	Malaysia	IRGC	MENDATANG	SH		5.5	117.833	0.999989	2e-06	2e-06	2e-06	2e-06	2e-06	2e-06	2e-06		2e-06	2e-06	2e-06	2e-06	0.99999
78597	sativa (trop. japonica)	Crop (landrace)	Malaysia	IRGC	PULUT SANDING	BrH		5.5	117.833	0.999989	2e-06	2e-06	2e-06	2e-06	2e-06	2e-06	2e-06		2e-06	2e-06	2e-06	2e-06	0.99999
78599	sativa (trop. japonica)	Crop (landrace)	Malaysia	IRGC	TURAYAN	mSH		5.16667	116.833	0.99999	1e-06	1e-06	1e-06	1e-06	1e-06	1e-06	1e-06		2e-06	2e-06	2e-06	2e-06	0.99999
79803	sativa (trop. japonica)	Crop (landrace)	Malaysia	IRGC	ADONG	SH		5.16667	116.833	0.999989	2e-06	2e-06	2e-06	2e-06	2e-06	2e-06	2e-06		2e-06	2e-06	2e-06	2e-06	0.99999
79805	sativa (trop. japonica)	Crop (landrace)	Malaysia	IRGC	BABAS	SH		5.5	117.833	0.999989	2e-06	2e-06	2e-06	2e-06	2e-06	2e-06	2e-06		2e-06	2e-06	2e-06	2e-06	0.99999
79817	sativa (trop. japonica)	Crop (landrace)	Malaysia	IRGC	PULUT LAPAUNG	SH		5.5	117.833	0.999989	2e-06	2e-06	2e-06	2e-06	2e-06	2e-06	2e-06		2e-06	2e-06	2e-06	2e-06	0.99999
79820	sativa (trop. japonica)	Crop (landrace)	Malaysia	IRGC	PULUTAN	SH		5.66667	118.367	0.999989	2e-06	2e-06	2e-06	2e-06	2e-06	2e-06	2e-06		3e-06	3e-06	3e-06	3e-06	0.99999
79821	sativa (trop. japonica)	Crop (landrace)	Malaysia	IRGC	PUTAN	SH		5.16667	116.75	0.999989	2e-06	2e-06	2e-06	2e-06	2e-06	2e-06	2e-06		2e-06	2e-06	2e-06	2e-06	0.99999
79829	sativa (trop. japonica)	Crop (landrace)	Malaysia	IRGC	TADONG	SH		5.5	117.833	0.999989	2e-06	2e-06	2e-06	2e-06	2e-06	2e-06	2e-06		2e-06	2e-06	2e-06	2e-06	0.99999
82687	sativa (trop. japonica)	Crop (landrace)	Malaysia	IRGC	ADONG	SH		5.66667	118.2	0.999989	2e-06	2e-06	2e-06	2e-06	2e-06	2e-06	2e-06		2e-06	2e-06	2e-06	2e-06	0.99999
82691	sativa (trop. japonica)	Crop (landrace)	Malaysia	IRGC	DINABOR	SH		5.53333	118.3	0.999989	2e-06	2e-06	2e-06	2e-06	2e-06	2e-06	2e-06		2e-06	2e-06	2e-06	2e-06	0.99999
83850	sativa (trop. japonica)	Crop (landrace)	Malaysia	IRGC	PETURU	SH		5.16667	116.833	0.999989	2e-06	2e-06	2e-06	2e-06	2e-06	2e-06	2e-06		2e-06	2e-06	2e-06	2e-06	0.99999
79552	sativa (trop. japonica)	Crop (landrace)	Vietnam	IRGC	KHAU LEP TRANG			21.5	103	0.533335	2e-06	2e-06	0.466656	2e-06	2e-06	2e-06	2e-06
16428	sativa (trop. japonica)	Crop (landrace)	Indonesia	IRGC						0.728884	2e-06	0.038342	0.232767	2e-06	2e-06	2e-06	2e-06
33888	sativa (aromatic)	Crop(cultivars)	Burma	IRGC	ste09 Huang et al. (2016) was labeled as temp. japonica in the IRRI database					0.257396	1e-06	1e-06	0.191192	1e-06	1e-06	0.551405	1e-06
1107	rufipogon	Wild	Chi	IRGC						0.083841	1e-06	1e-06	0.91615	1e-06	1e-06	1e-06	1e-06
301095	sativa (temp. japonica)	Crop (landrace)	Afghanistan	IRGC	ste06 Huang et al. (2016)					1e-06	1e-06	1e-06	0.99999	1e-06	1e-06	1e-06	1e-06
58286	sativa (temp. japonica)	Crop(cultivars)	Afghanistan	IRGC	ste10 Huang et al. (2016)					1e-06	1e-06	1e-06	0.99999	1e-06	1e-06	1e-06	1e-06
301343	sativa (temp. japonica)	Crop (breeding material)	India	IRGC	ste08 Huang et al. (2016)					2e-06	2e-06	2e-06	0.999989	2e-06	2e-06	2e-06	2e-06
301328	sativa (temp. japonica)	Crop(cultivars)	Myanmar	IRGC	ste07 Huang et al. (2016)					1e-06	1e-06	1e-06	0.99999	1e-06	1e-06	1e-06	1e-06
40748	sativa (trop. japonica)	Crop (elite)	Vietnam	IRGC						0.152755	2e-06	2e-06	0.847236	2e-06	2e-06	2e-06	2e-06
1995-12	sativa	weedy	USA	USDA	RR42	BHA				1e-06	1e-06	0.99999	1e-06	1e-06	1e-06	1e-06	1e-06
1210-02	sativa	weedy	USA	USDA	RR51	SH				1e-06	1e-06	0.99999	1e-06	1e-06	1e-06	1e-06	1e-06
16B	sativa	weedy	USA	USDA	RR15	SH				1e-06	1e-06	0.99999	1e-06	1e-06	1e-06	1e-06	1e-06
1135-01	sativa	weedy	USA	USDA	RR9	SH				2e-06	2e-06	0.999988	2e-06	2e-06	2e-06	2e-06	2e-06
1091-01	sativa	weedy	USA	USDA	RR04	SH				1e-06	1e-06	0.99999	1e-06	1e-06	1e-06	1e-06	1e-06
1004-01	sativa	weedy	USA	USDA	RR01	SH				1e-06	1e-06	0.99999	1e-06	1e-06	1e-06	1e-06	1e-06
MG04	sativa	weedy	Sabah, Malaysia	BK Song		SH	SB			1e-06	1e-06	0.99999	1e-06	1e-06	1e-06	1e-06	1e-06		2e-06	2e-06	0.245815	0.754178	2e-06
LA3	sativa	weedy	USA	USDA	RR21	BHA				1e-06	1e-06	0.173765	1e-06	1e-06	0.826226	1e-06	1e-06
1995-14	sativa	weedy	USA	USDA	RR44	SH				1e-06	1e-06	0.169572	1e-06	1e-06	0.830419	1e-06	1e-06
1042-01	sativa	weedy	USA	USDA	RR29	BHA				0.030582	1e-06	0.111211	1e-06	1e-06	0.8582	1e-06	1e-06
StgS	sativa	weedy	USA	USDA	RR24	BHA				2e-06	2e-06	2e-06	2e-06	2e-06	0.999989	2e-06	2e-06
TX4	sativa	weedy	USA	USDA	RR25	BHA				1e-06	1e-06	1e-06	1e-06	1e-06	0.99999	1e-06	1e-06
1025-01	sativa	weedy	USA	USDA	RR02	BHA				1e-06	1e-06	1e-06	1e-06	1e-06	0.99999	1e-06	1e-06
1081-01	sativa	weedy	USA	USDA	RR03	BHA				1e-06	1e-06	1e-06	1e-06	1e-06	0.99999	1e-06	1e-06
1096-01	sativa	weedy	USA	USDA	RR05	BHA				1e-06	1e-06	1e-06	1e-06	1e-06	0.99999	1e-06	1e-06
1188-01	sativa	weedy	USA	USDA	RR13	BHA				1e-06	1e-06	1e-06	1e-06	1e-06	0.99999	1e-06	1e-06
18A	sativa	weedy	USA	USDA	RR16	BHA				1e-06	1e-06	1e-06	1e-06	1e-06	0.99999	1e-06	1e-06
1996-09	sativa	weedy	USA	USDA	RR20	SH				2e-06	2e-06	2e-06	2e-06	2e-06	0.999989	2e-06	2e-06
115298	sativa	weedy	South Korea	IRGC		SH		35.8592	127.336	1e-06	1e-06	0.986881	1e-06	0.01311	1e-06	1e-06	1e-06
90835	sativa	weedy	South Korea	IRGC		SH		35.8592	127.336	1e-05	1e-06	0.897158	0.0577	0.045126	1e-06	1e-06	1e-06
90818	sativa	weedy	South Korea	IRGC		SHA		35.8592	127.336	1e-06	1e-06	0.885398	0.074226	0.040369	1e-06	1e-06	1e-06
90740	sativa	weedy	South Korea	IRGC		SHA		35.8592	127.336	1e-06	1e-06	0.857747	0.089348	0.052898	1e-06	1e-06	1e-06
112801	sativa	weedy	South Korea	IRGC		SHA		35.8592	127.336	1e-06	1e-06	0.885232	0.07395	0.04081	1e-06	1e-06	1e-06
112821	sativa	weedy	South Korea	IRGC		SHA		35.8592	127.336	1e-06	1e-06	1e-06	0.99999	1e-06	1e-06	1e-06	1e-06
112832	sativa	weedy	South Korea	IRGC		SH		35.8592	127.336	1e-06	1e-06	1e-06	0.99999	1e-06	1e-06	1e-06	1e-06
113866	sativa	weedy	South Korea	IRGC		SHA		35.8592	127.336	1e-06	1e-06	1e-06	0.99999	1e-06	1e-06	1e-06	1e-06
115306	sativa	weedy	South Korea	IRGC		SHA		35.8592	127.336	1e-06	1e-06	1e-06	0.99999	1e-06	1e-06	1e-06	1e-06
115580	sativa	weedy	South Korea	IRGC		SHA		35.8592	127.336	1e-06	1e-06	1e-06	0.99999	1e-06	1e-06	1e-06	1e-06
117123	sativa	weedy	South Korea	IRGC		BH		35.8592	127.336	1e-06	1e-06	1e-06	0.99999	1e-06	1e-06	1e-06	1e-06
117124	sativa	weedy	South Korea	IRGC		SH		35.8592	127.336	1e-06	1e-06	1e-06	0.99999	1e-06	1e-06	1e-06	1e-06
90734	sativa	weedy	South Korea	IRGC		SH		35.8592	127.336	1e-06	1e-06	1e-06	0.99999	1e-06	1e-06	1e-06	1e-06
90752	sativa	weedy	South Korea	IRGC		BH		35.8592	127.336	1e-06	1e-06	1e-06	0.99999	1e-06	1e-06	1e-06	1e-06
90754	sativa	weedy	South Korea	IRGC		SHA		35.8592	127.336	1e-06	1e-06	1e-06	0.99999	1e-06	1e-06	1e-06	1e-06
90785	sativa	weedy	South Korea	IRGC		BHA		35.8592	127.336	1e-06	1e-06	1e-06	0.99999	1e-06	1e-06	1e-06	1e-06
90819	sativa	weedy	South Korea	IRGC		SH		35.8592	127.336	1e-06	1e-06	1e-06	0.99999	1e-06	1e-06	1e-06	1e-06
90822	sativa	weedy	South Korea	IRGC		BHA		35.8592	127.336	1e-06	1e-06	1e-06	0.99999	1e-06	1e-06	1e-06	1e-06
105728	sativa	weedy	Cambodia	IRGC				11.1667	104.583	2e-06	2e-06	2e-06	2e-06	0.999988	2e-06	2e-06	2e-06
106316	sativa	weedy	Cambodia	IRGC				11.4167	104.417	2e-06	2e-06	2e-06	2e-06	0.999989	2e-06	2e-06	2e-06
106332	sativa	weedy	Cambodia	IRGC				13.4	103.733	2e-06	2e-06	0.110913	2e-06	2e-06	2e-06	2e-06	0.889076
106338	sativa	weedy	Cambodia	IRGC				13.35	103.8	2e-06	2e-06	0.255421	2e-06	2e-06	2e-06	2e-06	0.74457
89191	sativa	weedy	Cambodia	IRGC				11.4831	104.619	2e-06	2e-06	2e-06	2e-06	0.999989	2e-06	2e-06	2e-06
89235	sativa	weedy	Cambodia	IRGC				11.4761	104.808	2e-06	2e-06	0.436421	2e-06	0.56357	2e-06	2e-06	2e-06
89240	sativa	weedy	Cambodia	IRGC				11.4464	104.92	2e-06	2e-06	2e-06	2e-06	0.999989	2e-06	2e-06	2e-06
100206	sativa	weedy	Indonesia	IRGC				20.3623	86.0033	2e-06	2e-06	2e-06	2e-06	0.687055	0.312936	2e-06	2e-06
106097	sativa	weedy	Indonesia	IRGC				22.25	87.6667	2e-06	2e-06	0.399692	2e-06	0.250768	0.349532	2e-06	2e-06
86478	sativa	weedy	Indonesia	IRGC				25.5	84.1667	2e-06	2e-06	2e-06	2e-06	2e-06	0.999989	2e-06	2e-06
99599	sativa	weedy	Indonesia	IRGC				-6	106	2e-06	2e-06	0.563923	2e-06	2e-06	2e-06	2e-06	0.436067
99601	sativa	weedy	Indonesia	IRGC				-6.08333	106.25	2e-06	2e-06	2e-06	2e-06	2e-06	2e-06	2e-06	0.999989
100218	sativa	weedy	Thailand	IRGC				15	102.667	2e-06	2e-06	2e-06	2e-06	0.999989	2e-06	2e-06	2e-06
104406	sativa	weedy	Thailand	IRGC				16.8264	100.26	2e-06	2e-06	2e-06	2e-06	0.999989	2e-06	2e-06	2e-06
104455	sativa	weedy	Thailand	IRGC				16.8264	100.26	2e-06	2e-06	0.278996	2e-06	0.720995	2e-06	2e-06	2e-06
104496	sativa	weedy	Thailand	IRGC				16.8264	100.26	2e-06	2e-06	0.668429	2e-06	0.331561	2e-06	2e-06	2e-06
105353	sativa	weedy	Thailand	IRGC				14.0833	101.083	2e-06	2e-06	2e-06	2e-06	2e-06	2e-06	2e-06	0.999989
105362	sativa	weedy	Thailand	IRGC				14.6667	99.5	2e-06	2e-06	2e-06	2e-06	0.999989	2e-06	2e-06	2e-06
105798	sativa	weedy	Thailand	IRGC				16.5	103.75	2e-06	2e-06	0.565978	2e-06	2e-06	2e-06	2e-06	0.434012
105851	sativa	weedy	Thailand	IRGC				15.5	102.5	2e-06	2e-06	2e-06	2e-06	0.999989	2e-06	2e-06	2e-06
82037	sativa	weedy	Thailand	IRGC				7.83333	100.333	2e-06	2e-06	0.35825	2e-06	0.641741	2e-06	2e-06	2e-06
86449	sativa	weedy	Thailand	IRGC				7.83333	100.333	2e-06	2e-06	0.839657	2e-06	0.160334	2e-06	2e-06	2e-06
102157	sativa	weedy	Vietnam	IRGC				16.4728	106.661	2e-06	2e-06	0.243484	2e-06	0.756507	2e-06	2e-06	2e-06
106431	sativa	weedy	Vietnam	IRGC				10.2364	104.935	2e-06	2e-06	2e-06	2e-06	2e-06	0.999989	2e-06	2e-06
NT01	sativa	weedy	Sabah, Malaysia	BK Song		BrH	SB	6.36863	116.435	1e-06	1e-06	0.99999	1e-06	1e-06	1e-06	1e-06	1e-06		2e-06	2e-06	0.159703	0.84029	2e-06
NT05	sativa	weedy	Sabah, Malaysia	BK Song		BrH	SB	6.36863	116.435	2e-06	2e-06	0.999989	2e-06	2e-06	2e-06	2e-06	2e-06		2e-06	3e-06	2e-06	0.99999	3e-06
TA06	sativa	weedy	Sabah, Malaysia	BK Song		BrH	SB	6.41593	116.416	1e-06	1e-06	0.99999	1e-06	1e-06	1e-06	1e-06	1e-06		2e-06	2e-06	2e-06	0.999991	2e-06
TA10	sativa	weedy	Sabah, Malaysia	BK Song		SH	SB	6.41593	116.416	0.000865	1e-06	0.954056	2.2e-05	1e-06	0.021854	1e-06	0.023199		2e-06	2e-06	0.189854	0.810139	2e-06
TA22	sativa	weedy	Sabah, Malaysia	BK Song		BrH	SB	6.41593	116.416	1e-06	1e-06	0.953124	1e-06	1e-06	1e-06	1e-06	0.046868		2e-06	2e-06	2e-06	0.999991	2e-06
TS09	sativa	weedy	Sabah, Malaysia	BK Song		SHA	SB	6.39517	116.439	1e-06	1e-06	0.99999	1e-06	1e-06	1e-06	1e-06	1e-06		2e-06	2e-06	0.110751	0.889242	2e-06
TS15	sativa	weedy	Sabah, Malaysia	BK Song		BrH	SB	6.39517	116.439	1e-06	1e-06	0.99999	1e-06	1e-06	1e-06	1e-06	1e-06		2e-06	2e-06	2e-06	0.999991	2e-06
TW05	sativa	weedy	Sabah, Malaysia	BK Song		BrH	SB	6.43127	116.45	1e-06	1e-06	0.99999	1e-06	1e-06	1e-06	1e-06	1e-06		2e-06	2e-06	2e-06	0.999991	2e-06
TW13	sativa	weedy	Sabah, Malaysia	BK Song		BrH	SB	6.43127	116.45	2e-06	2e-06	0.999989	2e-06	2e-06	2e-06	2e-06	2e-06		3e-06	3e-06	3e-06	0.99999	3e-06
TW16	sativa	weedy	Sabah, Malaysia	BK Song		SH	SB	6.43127	116.45	1e-06	1e-06	0.99999	1e-06	1e-06	1e-06	1e-06	1e-06		2e-06	2e-06	0.151809	0.848183	2e-06
BG17	sativa	weedy	Sabah, Malaysia	BK Song		SH	SB	6.51293	116.74	2e-06	2e-06	0.999989	2e-06	2e-06	2e-06	2e-06	2e-06		2e-06	3e-06	2e-06	0.99999	2e-06
BG20	sativa	weedy	Sabah, Malaysia	BK Song		SHA	SB	6.51293	116.74	2e-06	2e-06	0.999989	2e-06	2e-06	2e-06	2e-06	2e-06		3e-06	3e-06	0.246047	0.753945	3e-06
BG22	sativa	weedy	Sabah, Malaysia	BK Song		BrH	SB	6.51293	116.74	1e-06	1e-06	0.99999	1e-06	1e-06	1e-06	1e-06	1e-06		2e-06	2e-06	2e-06	0.99999	2e-06
KS02	sativa	weedy	Sabah, Malaysia	BK Song		BrH	SB	6.36863	116.435	1e-06	1e-06	0.99999	1e-06	1e-06	1e-06	1e-06	1e-06		2e-06	2e-06	0.047912	0.952081	2e-06
KS05	sativa	weedy	Sabah, Malaysia	BK Song		SH	SB	6.36863	116.435	0.021168	1e-06	0.942982	1e-06	0.035843	1e-06	1e-06	1e-06		2e-06	2e-06	1.8e-05	0.961545	0.038432
MG06	sativa	weedy	Sabah, Malaysia	BK Song		BrH	SB	6.28493	116.511	1e-06	1e-06	0.99999	1e-06	1e-06	1e-06	1e-06	1e-06		2e-06	2e-06	0.093673	0.906319	2e-06
MG20	sativa	weedy	Sabah, Malaysia	BK Song		BrH	SB	6.28493	116.511	0.022072	1e-06	0.959795	1e-06	0.018125	1e-06	1e-06	1e-06		2e-06	2e-06	0.051338	0.91807	0.030588
MK09	sativa	weedy	Sabah, Malaysia	BK Song		BrH	SB	6.4597	116.839	1e-06	1e-06	0.99999	1e-06	1e-06	1e-06	1e-06	1e-06		2e-06	2e-06	0.05	0.949993	2e-06
MK10	sativa	weedy	Sabah, Malaysia	BK Song		BrH	SB	6.4597	116.839	1e-06	1e-06	0.99999	1e-06	1e-06	1e-06	1e-06	1e-06		2e-06	2e-06	0.074685	0.925308	2e-06
MS15	sativa	weedy	Sabah, Malaysia	BK Song		SHA	SB	6.47203	116.839	1e-06	1e-06	0.99999	1e-06	1e-06	1e-06	1e-06	1e-06		2e-06	2e-06	0.187895	0.812098	2e-06
MS18	sativa	weedy	Sabah, Malaysia	BK Song		BrH	SB	6.47203	116.839	1e-06	1e-06	0.99999	1e-06	1e-06	1e-06	1e-06	1e-06		2e-06	2e-06	2e-06	0.99999	2e-06
MUSC225	sativa	weedy	Peninsular Malaysia	BK Song		BrH	SLSB	3.426	101.592	1e-06	1e-06	0.99999	1e-06	1e-06	1e-06	1e-06	1e-06		2e-06	2e-06	0.004112	0.995881	2e-06
MUSC232	sativa	weedy	Peninsular Malaysia	BK Song		BrHA	SLSB	3.426	101.592	2e-06	2e-06	0.999989	2e-06	2e-06	2e-06	2e-06	2e-06		2e-06	2e-06	0.091952	0.908041	2e-06
MUSC234	sativa	weedy	Peninsular Malaysia	BK Song		BHA	SLSB	3.426	101.592	2e-06	2e-06	0.407491	2e-06	2e-06	0.5925	2e-06	2e-06		2e-06	0.259669	0.237312	0.503015	2e-06
MUSC235	sativa	weedy	Peninsular Malaysia	BK Song		BHA	SLSB	3.426	101.592	2e-06	2e-06	0.830939	2e-06	2e-06	0.169052	2e-06	2e-06		2e-06	2e-06	0.593324	0.406669	2e-06
MUSC237	sativa	weedy	Peninsular Malaysia	BK Song		BrHA	SLSB	3.426	101.592	2e-06	2e-06	0.999989	2e-06	2e-06	2e-06	2e-06	2e-06		3e-06	3e-06	2e-06	0.99999	2e-06
MUSC001	sativa	weedy	Peninsular Malaysia	BK Song		SH	KDGC	5.514	100.266	1e-06	1e-06	0.99999	1e-06	1e-06	1e-06	1e-06	1e-06		2e-06	2e-06	0.99999	2e-06	2e-06
MUSC007	sativa	weedy	Peninsular Malaysia	BK Song		BrH	KDGC	5.514	100.266	2e-06	2e-06	0.999989	2e-06	2e-06	2e-06	2e-06	2e-06		2e-06	2e-06	2e-06	0.99999	2e-06
MUSC012	sativa	weedy	Peninsular Malaysia	BK Song		mSH	KDGC	5.514	100.266	2e-06	2e-06	0.958341	2e-06	2e-06	2e-06	2e-06	0.04165		2e-06	2e-06	2e-06	0.99999	2e-06
MUSC017	sativa	weedy	Peninsular Malaysia	BK Song		mSH	KDSL	5.534	100.263	2e-06	2e-06	0.999989	2e-06	2e-06	2e-06	2e-06	2e-06		3e-06	3e-06	0.505103	0.494889	3e-06
MUSC023	sativa	weedy	Peninsular Malaysia	BK Song		mSH	KDSL	5.534	100.263	1e-06	1e-06	0.99999	1e-06	1e-06	1e-06	1e-06	1e-06		2e-06	2e-06	2e-06	0.99999	2e-06
MUSC026	sativa	weedy	Peninsular Malaysia	BK Song		BH	KDSL	5.534	100.263	1e-06	1e-06	0.99999	1e-06	1e-06	1e-06	1e-06	1e-06		2e-06	2e-06	2e-06	0.99999	2e-06
MUSC032	sativa	weedy	Peninsular Malaysia	BK Song		SH	KDMK	6.08	100.18	2e-06	2e-06	0.999989	2e-06	2e-06	2e-06	2e-06	2e-06		3e-06	3e-06	0.99999	3e-06	3e-06
MUSC038	sativa	weedy	Peninsular Malaysia	BK Song		BrH	KDMK	6.08	100.18	2e-06	2e-06	0.999989	2e-06	2e-06	2e-06	2e-06	2e-06		3e-06	3e-06	3e-06	0.99999	3e-06
MUSC043	sativa	weedy	Peninsular Malaysia	BK Song		SHA	KDMK	6.08	100.18	2e-06	2e-06	0.999989	2e-06	2e-06	2e-06	2e-06	2e-06		2e-06	2e-06	0.99999	2e-06	2e-06
MUSC052	sativa	weedy	Peninsular Malaysia	BK Song		BrH	KDHK	6.09	100.23	2e-06	2e-06	0.999989	2e-06	2e-06	2e-06	2e-06	2e-06		2e-06	3e-06	2e-06	0.99999	3e-06
MUSC055	sativa	weedy	Peninsular Malaysia	BK Song		BrH	KDHK	6.09	100.23	1e-06	1e-06	0.99999	1e-06	1e-06	1e-06	1e-06	1e-06		2e-06	2e-06	2e-06	0.99999	2e-06
MUSC060	sativa	weedy	Peninsular Malaysia	BK Song		BrHA	KDHK	6.09	100.23	1e-06	1e-06	0.99999	1e-06	1e-06	1e-06	1e-06	1e-06		2e-06	2e-06	2e-06	0.99999	2e-06
MUSC062	sativa	weedy	Peninsular Malaysia	BK Song		BrH	PLGH	5.984	99.786	1e-06	1e-06	0.99999	1e-06	1e-06	1e-06	1e-06	1e-06		2e-06	2e-06	0.206635	0.793357	2e-06
MUSC065	sativa	weedy	Peninsular Malaysia	BK Song		BrH	PLGH	5.984	99.786	2e-06	2e-06	0.999989	2e-06	2e-06	2e-06	2e-06	2e-06		2e-06	2e-06	2e-06	0.99999	2e-06
MUSC067	sativa	weedy	Peninsular Malaysia	BK Song		SHA	PLGH	5.984	99.786	2e-06	2e-06	0.999989	2e-06	2e-06	2e-06	2e-06	2e-06		2e-06	2e-06	0.347842	0.652151	2e-06
MUSC069	sativa	weedy	Peninsular Malaysia	BK Song		SH	PLPB	6.24	100.12	2e-06	2e-06	0.999989	2e-06	2e-06	2e-06	2e-06	2e-06		2e-06	2e-06	0.99999	2e-06	2e-06
MUSC072	sativa	weedy	Peninsular Malaysia	BK Song		BrHA	PLPB	6.24	100.12	2e-06	2e-06	0.999989	2e-06	2e-06	2e-06	2e-06	2e-06		3e-06	3e-06	0.222327	0.777666	3e-06
MUSC079	sativa	weedy	Peninsular Malaysia	BK Song		BrH	PLPB	6.24	100.12	2e-06	2e-06	0.999989	2e-06	2e-06	2e-06	2e-06	2e-06		3e-06	3e-06	3e-06	0.99999	3e-06
MUSC081	sativa	weedy	Peninsular Malaysia	BK Song		BrHA	PLPB	6.24	100.12	2e-06	2e-06	0.774057	2e-06	2e-06	0.225934	2e-06	2e-06		2e-06	0.084089	0.00418	0.911726	2e-06
MUSC086	sativa	weedy	Peninsular Malaysia	BK Song		SH	KDPD	6.21	100.17	2e-06	2e-06	0.999989	2e-06	2e-06	2e-06	2e-06	2e-06		3e-06	3e-06	0.99999	3e-06	3e-06
MUSC098	sativa	weedy	Peninsular Malaysia	BK Song		mSHA	KDPD	6.21	100.17	2e-06	2e-06	0.999989	2e-06	2e-06	2e-06	2e-06	2e-06		2e-06	2e-06	2e-06	0.99999	2e-06
MUSC100	sativa	weedy	Peninsular Malaysia	BK Song		mSHA	KDPD	6.21	100.17	2e-06	2e-06	0.999989	2e-06	2e-06	2e-06	2e-06	2e-06		3e-06	3e-06	0.318021	0.681971	3e-06
MUSC103	sativa	weedy	Peninsular Malaysia	BK Song		SH	SLSK	3.3	101.6	2e-06	2e-06	0.999989	2e-06	2e-06	2e-06	2e-06	2e-06		2e-06	2e-06	0.397671	0.602322	2e-06
MUSC106	sativa	weedy	Peninsular Malaysia	BK Song		mSH	SLSK	3.3	101.6	2e-06	2e-06	0.999989	2e-06	2e-06	2e-06	2e-06	2e-06		2e-06	2e-06	0.311833	0.688159	2e-06
MUSC110	sativa	weedy	Peninsular Malaysia	BK Song		mSH	SPKB	5.31	100.25	2e-06	2e-06	0.999985	2e-06	2e-06	2e-06	2e-06	2e-06		4e-06	4e-06	0.671864	0.328125	4e-06
MUSC114	sativa	weedy	Peninsular Malaysia	BK Song		mSHA	SPKB	5.31	100.25	2e-06	2e-06	0.999989	2e-06	2e-06	2e-06	2e-06	2e-06		2e-06	2e-06	0.36109	0.638902	2e-06
MUSC117	sativa	weedy	Peninsular Malaysia	BK Song		mSH	SPSD	5.27	100.26	2e-06	2e-06	0.999989	2e-06	2e-06	2e-06	2e-06	2e-06		3e-06	3e-06	0.99999	3e-06	3e-06
MUSC119	sativa	weedy	Peninsular Malaysia	BK Song		BrH	SPSD	5.27	100.26	2e-06	2e-06	0.999989	2e-06	2e-06	2e-06	2e-06	2e-06		2e-06	2e-06	0.081788	0.918205	2e-06
MUSC122	sativa	weedy	Peninsular Malaysia	BK Song		SHA	SPSD	5.27	100.26	2e-06	2e-06	0.999989	2e-06	2e-06	2e-06	2e-06	2e-06		2e-06	2e-06	0.556961	0.443031	2e-06
MUSC128	sativa	weedy	Peninsular Malaysia	BK Song		BrH	SPBM	5.22	100.28	2e-06	2e-06	0.973479	2e-06	2e-06	2e-06	2e-06	0.026511		3e-06	3e-06	0.051377	0.948615	3e-06
MUSC132	sativa	weedy	Peninsular Malaysia	BK Song		BrH	SPBM	5.22	100.28	2e-06	2e-06	0.999989	2e-06	2e-06	2e-06	2e-06	2e-06		2e-06	2e-06	2e-06	0.99999	2e-06
MUSC134	sativa	weedy	Peninsular Malaysia	BK Song		BrH	SPBM	5.22	100.28	2e-06	2e-06	0.999989	2e-06	2e-06	2e-06	2e-06	2e-06		2e-06	2e-06	2e-06	0.99999	2e-06
MUSC136	sativa	weedy	Peninsular Malaysia	BK Song		mSHA	SPBM	5.22	100.28	2e-06	2e-06	0.940139	2e-06	2e-06	2e-06	2e-06	0.059852		3e-06	2e-06	2e-06	0.99999	2e-06
MUSC138	sativa	weedy	Peninsular Malaysia	BK Song		SH	TRGB	5.449	102.329	2e-06	2e-06	0.999989	2e-06	2e-06	2e-06	2e-06	2e-06		3e-06	3e-06	0.878197	0.121795	3e-06
MUSC141	sativa	weedy	Peninsular Malaysia	BK Song		BrH	TRGN	5.449	102.329	2e-06	2e-06	0.999989	2e-06	2e-06	2e-06	2e-06	2e-06		2e-06	2e-06	2e-06	0.99999	2e-06
MUSC142	sativa	weedy	Peninsular Malaysia	BK Song		BrH	TRGN	5.449	102.329	1e-06	1e-06	0.99999	1e-06	2e-06	2e-06	1e-06	1e-06		2e-06	2e-06	2e-06	0.99999	2e-06
MUSC143	sativa	weedy	Peninsular Malaysia	BK Song		SH	TRJH	5.441	102.35	2e-06	2e-06	0.999989	2e-06	2e-06	2e-06	2e-06	2e-06		3e-06	3e-06	0.508783	0.491209	3e-06
MUSC145	sativa	weedy	Peninsular Malaysia	BK Song		BrHA	TRJH	5.441	102.35	2e-06	2e-06	0.886805	2e-06	2e-06	2e-06	2e-06	0.113185		3e-06	0.050521	3e-06	0.949472	3e-06
MUSC146	sativa	weedy	Peninsular Malaysia	BK Song		BrH	TRJH	5.441	102.35	2e-06	2e-06	0.999989	2e-06	2e-06	2e-06	2e-06	2e-06		3e-06	3e-06	3e-06	0.99999	3e-06
MUSC150	sativa	weedy	Peninsular Malaysia	BK Song		mSH	KNBJ	6.048	102.209	2e-06	2e-06	0.999989	2e-06	2e-06	2e-06	2e-06	2e-06		3e-06	3e-06	0.525459	0.474533	3e-06
MUSC154	sativa	weedy	Peninsular Malaysia	BK Song		BrHA	KNBJ	6.048	102.209	2e-06	2e-06	0.999989	2e-06	2e-06	2e-06	2e-06	2e-06		3e-06	3e-06	3e-06	0.99999	3e-06
MUSC161	sativa	weedy	Peninsular Malaysia	BK Song		SH	KNML	6.048	102.205	2e-06	2e-06	0.999989	2e-06	2e-06	2e-06	2e-06	2e-06		3e-06	3e-06	0.556109	0.443883	3e-06
MUSC171	sativa	weedy	Peninsular Malaysia	BK Song		BHA	KNML	6.048	102.205	2e-06	2e-06	0.845387	2e-06	2e-06	0.154604	2e-06	2e-06		2e-06	2e-06	0.65099	0.349003	2e-06
MUSC177	sativa	weedy	Peninsular Malaysia	BK Song		BrHA	KNMA	6.081	102.08	2e-06	2e-06	0.999989	2e-06	2e-06	2e-06	2e-06	2e-06		2e-06	2e-06	2e-06	0.99999	2e-06
MUSC178	sativa	weedy	Peninsular Malaysia	BK Song		BHA	KNMA	6.081	102.08	2e-06	2e-06	0.846111	2e-06	2e-06	0.15388	2e-06	2e-06		2e-06	2e-06	0.624716	0.375276	2e-06
MUSC187	sativa	weedy	Peninsular Malaysia	BK Song		mSHA	KNPB	6.09	102.128	2e-06	2e-06	0.966508	2e-06	2e-06	2e-06	2e-06	0.033483		3e-06	3e-06	0.120436	0.879556	3e-06
MUSC188	sativa	weedy	Peninsular Malaysia	BK Song		BrHA	KNPB	6.09	102.128	2e-06	2e-06	0.999989	2e-06	2e-06	2e-06	2e-06	2e-06		2e-06	2e-06	0.005183	0.994809	2e-06
IRGC = International Rice Germplasm Collection						SH = Strawhull awnless
BK Song = Collected direct from the rice field by Dr. BK Song's group						SHA = Strawhull awned
USDA=United States Department of Agriculture						BrH = Brownhull awnless
						BrHA = Brownhull awned
						BH = Blackhull awnless
						BHA = Blackhull awned
						mSH = Straw to Brownhull awnless
						mSHA = Straw to Brownhull awned
