# Supplementary material for: Call of the wild rice: Oryza rufipogon shapes weedy rice evolution in Southeast Asia
Source: Evol Appl. 2018 Jan 11;12(1):93–104. doi: 10.1111/eva.12581 (PMC6304679; doi:10.1111/eva.12581)
Supplement: Supplementary file 7 [file EVA-12-93-s007.xlsx]

## Sheet: Sheet1
Supplemental Table 2 - Accessions included in HapMix analysis.
	Malaysia	Weed	Elite	Landrace	Wild		Southeast Asia VTCI	Wild	Landrace	Weed
		BG17	MUSC218	71483	MUSC200		Cambodia	105720	109634	105728
		BG20	MUSC219	71498	MUSC201			106321	115190	106316
		BG22	MUSC220	71547	MUSC202			88834	79154	106332
		KS02	MUSC221	71564	MUSC203				88001	106338
		KS05		71653	MUSC207					89191
		MG04		71655	MUSC208					89235
		MG06			MUSC209					89240
		MG20					Thailand	104764	62151	100218
		MK09						104812	64519	104406
		MK10						104875	64598	104455
		MS15						105855	66069	104496
		MS18						105942	66158	105353
		MUSC001							71333	105362
		MUSC007							71389	105798
		MUSC012								105851
		MUSC017								82037
		MUSC023								86449
		MUSC026					Vietnam	106166	79552	102157
		MUSC032						106168	90675	106431
		MUSC038						106169	90705
		MUSC043						106518	73222
		MUSC052						86494
		MUSC055					Total	13	15	19
		MUSC060
		MUSC062
		MUSC065
		MUSC067
		MUSC069
		MUSC072
		MUSC079
		MUSC081
		MUSC086
		MUSC098
		MUSC100
		MUSC103
		MUSC106
		MUSC110
		MUSC114
		MUSC117
		MUSC119
		MUSC122
		MUSC128
		MUSC132
		MUSC134
		MUSC136
		MUSC138
		MUSC141
		MUSC142
		MUSC143
		MUSC145
		MUSC146
		MUSC150
		MUSC154
		MUSC161
		MUSC171
		MUSC177
		MUSC178
		MUSC187
		MUSC188
		MUSC225
		MUSC232
		MUSC234
		MUSC235
		MUSC237
		NT01
		NT05
		TA06
		TA10
		TA22
		TS09
		TS15
		TW05
		TW13
		TW16
	Total	74	4	6	7
