# Supplementary material for: Call of the wild rice: Oryza rufipogon shapes weedy rice evolution in Southeast Asia
Source: Evol Appl. 2018 Jan 11;12(1):93–104. doi: 10.1111/eva.12581 (PMC6304679; doi:10.1111/eva.12581)
Supplement: Supplementary file 8 [file EVA-12-93-s008.xlsx]

## Sheet: Sheet1
Supplemental Table 3 - Number of SNPs per chromosome used in full study and in HapMix analyses.
		HapMix analysis
chr	Full Study	Southeast Asia (VTCI) population	Mal land x elite	Mal wild x elite
1	6583	1788	3897	3148
2	4806	1247	2439	2488
3	5491	1370	2987	2409
4	4119	1020	2417	1921
5	3629	883	1978	1573
6	3750	1095	2200	1721
7	3269	932	1774	1513
8	3013	905	1864	1474
9	2619	963	1582	1339
10	2639	666	1452	1203
11	2595	921	1551	1437
12	2256	597	1320	1076
Total	44769	12387	25461	21302

## Sheet: Sheet2
S2_9619
S2_10073
S2_51456
S2_73367
S2_120815
S2_204665
S2_222175
S2_222208
S2_222384
S2_222424
S2_265997
S2_269663
S2_301528
S2_319403
S2_346025
S2_418087
S2_418093
S2_449799
S2_473588
S2_473602
S2_492274
S2_500195
S2_516944
S2_537634
S2_555884
S2_566199
S2_572001
S2_575542
S2_639262
S2_646148
S2_650822
S2_653429
S2_665452
S2_668970
S2_668975
S2_730673
S2_761703
S2_765181
S2_841464
S2_867730
S2_890541
S2_935101
S2_951640
S2_954948
S2_964614
S2_1049565
S2_1103758
S2_1124148
S2_1193892
S2_1208176
S2_1293830
S2_1329540
S2_1331591
S2_1343684
S2_1382331
S2_1446041
S2_1525752
S2_1535924
S2_1550353
S2_1651135
S2_1664932
S2_1671051
S2_1692172
S2_1745757
S2_1752940
S2_1864272
S2_1907967
S2_1996681
S2_2022155
S2_2105077
S2_2241284
S2_2242275
S2_2242296
S2_2639071
S2_2646395
S2_2665568
S2_2670997
S2_2750039
S2_2772526
S2_2802118
S2_2804614
S2_2804616
S2_2804617
S2_2863967
S2_2864037
S2_2868648
S2_2875147
S2_2905222
S2_2936288
S2_2936289
S2_3072646
S2_3072713
S2_3093835
S2_3099167
S2_3099348
S2_3164595
S2_3183693
S2_3193836
S2_3195616
S2_3237929
S2_3255378
S2_3255415
S2_3255872
S2_3264381
S2_3303818
S2_3368667
S2_3485056
S2_3533888
S2_3543020
S2_3595909
S2_3595912
S2_3595914
S2_3595915
S2_3595916
S2_3595917
S2_3595918
S2_3675717
S2_3681861
S2_3695246
S2_3772460
S2_3781104
S2_3843472
S2_3846570
S2_3873768
S2_3894587
S2_3908690
S2_3964274
S2_3964290
S2_4097605
S2_4129313
S2_4234624
S2_4415763
S2_4423537
S2_4423621
S2_4424002
S2_4437562
S2_4439973
S2_4440007
S2_4440063
S2_4457374
S2_4469514
S2_4482331
S2_4526679
S2_4553515
S2_4668214
S2_4686801
S2_4713329
S2_4796271
S2_4807763
S2_4824605
S2_4831758
S2_4867784
S2_4910938
S2_4911268
S2_4913102
S2_4943541
S2_4950215
S2_5060911
S2_5060961
S2_5117938
S2_5123018
S2_5231166
S2_5297186
S2_5353175
S2_5366215
S2_5410205
S2_5507941
S2_5508004
S2_5555009
S2_5566578
S2_5568401
S2_5614245
S2_5629267
S2_5642781
S2_5688849
S2_5692857
S2_5726446
S2_5738141
S2_5740636
S2_5740647
S2_5740679
S2_5806586
S2_5853982
S2_5929711
S2_5964800
S2_5965631
S2_6018324
S2_6065948
S2_6089191
S2_6178421
S2_6183643
S2_6183677
S2_6266113
S2_6404139
S2_6425318
S2_6480273
S2_6480274
S2_6486505
S2_6486533
S2_6486554
S2_6486587
S2_6559541
S2_6559546
S2_6559646
S2_6609807
S2_6609899
S2_6610482
S2_6625236
S2_6649475
S2_6651613
S2_6657039
S2_6657094
S2_6673248
S2_6679637
S2_6749028
S2_6749756
S2_6817603
S2_6916005
S2_7004481
S2_7008591
S2_7017345
S2_7028055
S2_7042053
S2_7048091
S2_7100208
S2_7170057
S2_7170092
S2_7187492
S2_7222309
S2_7273844
S2_7275875
S2_7275897
S2_7278061
S2_7306271
S2_7321633
S2_7324146
S2_7401132
S2_7401177
S2_7478472
S2_7486209
S2_7613940
S2_7614135
S2_7621164
S2_7621165
S2_7690646
S2_7719662
S2_7949405
S2_7978261
S2_8115109
S2_8213237
S2_8213273
S2_8213285
S2_8229253
S2_8229297
S2_8235373
S2_8375426
S2_8375501
S2_8375743
S2_8375767
S2_8383662
S2_8395911
S2_8398108
S2_8398116
S2_8398117
S2_8398235
S2_8405420
S2_8405435
S2_8405997
S2_8411852
S2_8411986
S2_8423341
S2_8531796
S2_8553014
S2_8584234
S2_8591520
S2_8591652
S2_8712184
S2_8817404
S2_8897651
S2_8936961
S2_8951376
S2_8974081
S2_9088241
S2_9447972
S2_9448065
S2_9467882
S2_9471522
S2_9506193
S2_9514818
S2_9531316
S2_9551075
S2_9885831
S2_10080248
S2_10134631
S2_10143207
S2_10143219
S2_10143307
S2_10197496
S2_10197500
S2_10197504
S2_10197527
S2_10362653
S2_10380309
S2_10437728
S2_10444642
S2_10634815
S2_10693288
S2_10715438
S2_10754117
S2_10869212
S2_11000313
S2_11014904
S2_11017837
S2_11161409
S2_11181371
S2_11181498
S2_11184166
S2_11343851
S2_11348221
S2_11400428
S2_11478195
S2_11707226
S2_11734043
S2_11869432
S2_12079506
S2_12090452
S2_12090488
S2_12123756
S2_12228023
S2_12465151
S2_12478436
S2_12650299
S2_12974436
S2_13040539
S2_13094074
S2_13098060
S2_13117141
S2_13122332
S2_13122353
S2_13147221
S2_13349965
S2_13351308
S2_13356220
S2_13867654
S2_13875896
S2_13976914
S2_14126068
S2_14170148
S2_14325212
S2_14355659
S2_14405509
S2_14446921
S2_14502439
S2_14503164
S2_14531684
S2_14531765
S2_14589011
S2_14618691
S2_14682163
S2_14692083
S2_14742541
S2_14856580
S2_14856674
S2_14973471
S2_15039485
S2_15046194
S2_15101019
S2_15123728
S2_15128612
S2_15228375
S2_15228443
S2_15232727
S2_15256888
S2_15353238
S2_15416560
S2_15431878
S2_15443866
S2_15516117
S2_15700092
S2_15728966
S2_15728967
S2_15917564
S2_15929623
S2_16003782
S2_16008303
S2_16008738
S2_16042259
S2_16404500
S2_16449593
S2_16468989
S2_16470125
S2_16470149
S2_16470390
S2_16470436
S2_16470774
S2_16478909
S2_16533373
S2_16555551
S2_16559395
S2_16559426
S2_16677620
S2_16727501
S2_16828676
S2_16828686
S2_16828706
S2_16918891
S2_16918941
S2_17048486
S2_17065951
S2_17144493
S2_17144508
S2_17238596
S2_17238598
S2_17248879
S2_17277257
S2_17310010
S2_17425018
S2_17441477
S2_17441495
S2_17441645
S2_17577692
S2_17579655
S2_17579682
S2_17840836
S2_17857261
S2_17869226
S2_17922319
S2_17952392
S2_17989752
S2_18063975
S2_18136523
S2_18136566
S2_18140107
S2_18205659
S2_18235820
S2_18280585
S2_18280615
S2_18308593
S2_18308597
S2_18373993
S2_18391635
S2_18414561
S2_18432018
S2_18447783
S2_18534970
S2_18652406
S2_18655906
S2_18686072
S2_18686074
S2_18800588
S2_18867789
S2_18886471
S2_18886493
S2_18897218
S2_18931494
S2_18950662
S2_19044622
S2_19079470
S2_19099095
S2_19151983
S2_19245912
S2_19248223
S2_19361167
S2_19446565
S2_19446631
S2_19446856
S2_19463225
S2_19486475
S2_19608480
S2_19613050
S2_19613061
S2_19724030
S2_19744768
S2_19753322
S2_19829293
S2_19829325
S2_19857745
S2_19857749
S2_19889366
S2_19889654
S2_19891334
S2_19967560
S2_19977062
S2_20045978
S2_20064252
S2_20099337
S2_20106132
S2_20176482
S2_20190363
S2_20196736
S2_20196739
S2_20411836
S2_20526560
S2_20562791
S2_20562824
S2_20570183
S2_20647118
S2_20647596
S2_20696290
S2_20720993
S2_20721031
S2_20735076
S2_20758796
S2_20816545
S2_20817624
S2_20914183
S2_20949594
S2_20960986
S2_20996836
S2_21096613
S2_21097570
S2_21125332
S2_21157383
S2_21170347
S2_21173274
S2_21207683
S2_21219458
S2_21220808
S2_21221012
S2_21311600
S2_21320374
S2_21381986
S2_21432130
S2_21432141
S2_21432158
S2_21432997
S2_21434889
S2_21517241
S2_21517274
S2_21517287
S2_21567419
S2_21633555
S2_21656834
S2_21656859
S2_21656860
S2_21656882
S2_21734474
S2_21736548
S2_21743965
S2_21841217
S2_21854650
S2_21912319
S2_21942100
S2_21944718
S2_21972104
S2_21972217
S2_22005253
S2_22038935
S2_22060947
S2_22071920
S2_22088696
S2_22106259
S2_22106262
S2_22137805
S2_22137813
S2_22172532
S2_22212893
S2_22212907
S2_22228085
S2_22243876
S2_22243919
S2_22243920
S2_22253279
S2_22321478
S2_22321537
S2_22328254
S2_22360295
S2_22364626
S2_22366462
S2_22400306
S2_22427801
S2_22428761
S2_22430536
S2_22472977
S2_22598897
S2_22612145
S2_22638951
S2_22639463
S2_22657311
S2_22741134
S2_22751409
S2_22820272
S2_22820762
S2_22871776
S2_22919462
S2_22935161
S2_22935164
S2_23025194
S2_23030420
S2_23030432
S2_23030452
S2_23045205
S2_23055748
S2_23069933
S2_23092696
S2_23100113
S2_23128181
S2_23133919
S2_23134285
S2_23157183
S2_23167599
S2_23178638
S2_23240658
S2_23240662
S2_23240663
S2_23240666
S2_23240667
S2_23240668
S2_23240670
S2_23240671
S2_23240672
S2_23240674
S2_23249762
S2_23260396
S2_23260397
S2_23384432
S2_23489346
S2_23513797
S2_23522644
S2_23552756
S2_23555702
S2_23572283
S2_23587561
S2_23592257
S2_23592261
S2_23592305
S2_23600101
S2_23657005
S2_23678192
S2_23685368
S2_23694427
S2_23695133
S2_23700792
S2_23738051
S2_23738607
S2_23767862
S2_23783919
S2_23849156
S2_23895246
S2_23895290
S2_24000474
S2_24008584
S2_24008637
S2_24009062
S2_24009200
S2_24015320
S2_24042198
S2_24090150
S2_24091579
S2_24092048
S2_24093623
S2_24093817
S2_24125046
S2_24128006
S2_24159537
S2_24160084
S2_24192702
S2_24192705
S2_24204769
S2_24211655
S2_24218899
S2_24223355
S2_24223443
S2_24228732
S2_24228754
S2_24230487
S2_24230492
S2_24256037
S2_24259679
S2_24267630
S2_24272331
S2_24272899
S2_24272917
S2_24272969
S2_24273087
S2_24277263
S2_24277738
S2_24493528
S2_24497768
S2_24497790
S2_24514974
S2_24522498
S2_24522868
S2_24524489
S2_24562359
S2_24562927
S2_24567912
S2_24575035
S2_24575093
S2_24576497
S2_24585052
S2_24585069
S2_24585981
S2_24589387
S2_24619569
S2_24623584
S2_24626041
S2_24626044
S2_24638086
S2_24649925
S2_24649954
S2_24649955
S2_24649993
S2_24674274
S2_24674707
S2_24682676
S2_24682771
S2_24726101
S2_24731724
S2_24737255
S2_24743206
S2_24743253
S2_24746264
S2_24746304
S2_24762286
S2_24762329
S2_24780297
S2_24780866
S2_24857623
S2_24868217
S2_24871794
S2_24871841
S2_24901096
S2_24901252
S2_24901254
S2_24918835
S2_24918937
S2_24932883
S2_24940913
S2_24940937
S2_24940956
S2_24955387
S2_24955389
S2_24955411
S2_24955455
S2_24955459
S2_24955469
S2_24955473
S2_24987831
S2_25001159
S2_25001502
S2_25003539
S2_25038424
S2_25039070
S2_25039311
S2_25046711
S2_25130119
S2_25130186
S2_25130334
S2_25130346
S2_25130423
S2_25130424
S2_25136338
S2_25148630
S2_25148660
S2_25148705
S2_25148844
S2_25149783
S2_25157927
S2_25184367
S2_25192863
S2_25192898
S2_25192905
S2_25194756
S2_25197603
S2_25207063
S2_25266169
S2_25266772
S2_25268061
S2_25268577
S2_25326402
S2_25326404
S2_25371827
S2_25371933
S2_25394985
S2_25425577
S2_25448007
S2_25448012
S2_25448039
S2_25504810
S2_25504848
S2_25505898
S2_25505918
S2_25578008
S2_25584744
S2_25634537
S2_25634749
S2_25666738
S2_25673759
S2_25692226
S2_25733947
S2_25752956
S2_25754218
S2_25761773
S2_25768391
S2_25844689
S2_25854155
S2_25861543
S2_25863529
S2_25863552
S2_25879191
S2_25886983
S2_26022628
S2_26064322
S2_26064874
S2_26081917
S2_26085364
S2_26096022
S2_26102143
S2_26136758
S2_26137996
S2_26170596
S2_26192642
S2_26198445
S2_26314279
S2_26323316
S2_26323437
S2_26330841
S2_26343393
S2_26367746
S2_26379586
S2_26404157
S2_26404739
S2_26457680
S2_26496567
S2_26518699
S2_26518931
S2_26617067
S2_26617238
S2_26643497
S2_26699599
S2_26754590
S2_26776741
S2_26788134
S2_26836709
S2_26848356
S2_27023315
S2_27084742
S2_27102743
S2_27104393
S2_27116837
S2_27138683
S2_27198178
S2_27209666
S2_27209711
S2_27222689
S2_27243189
S2_27272888
S2_27273515
S2_27273599
S2_27274837
S2_27297246
S2_27337040
S2_27337041
S2_27355516
S2_27370640
S2_27385688
S2_27430843
S2_27435913
S2_27436044
S2_27616178
S2_27654710
S2_27694262
S2_27742952
S2_27743649
S2_27802014
S2_27882047
S2_27902515
S2_27940792
S2_27987524
S2_27993551
S2_28065052
S2_28091608
S2_28091697
S2_28091722
S2_28091992
S2_28107269
S2_28131006
S2_28186845
S2_28212867
S2_28215621
S2_28309970
S2_28311913
S2_28385316
S2_28416642
S2_28428632
S2_28445306
S2_28466830
S2_28485892
S2_28508686
S2_28515244
S2_28515249
S2_28515271
S2_28527491
S2_28527497
S2_28532724
S2_28532746
S2_28532757
S2_28534372
S2_28541153
S2_28545963
S2_28572758
S2_28576736
S2_28614438
S2_28617790
S2_28617799
S2_28662020
S2_28674001
S2_28675035
S2_28739183
S2_28745143
S2_28747848
S2_28763578
S2_28765723
S2_28765736
S2_28772336
S2_28808172
S2_28812626
S2_28821014
S2_28844926
S2_28888706
S2_28924873
S2_28926491
S2_28942668
S2_28945541
S2_28945702
S2_28947349
S2_28951014
S2_28951717
S2_28973548
S2_28986885
S2_29019868
S2_29022168
S2_29067725
S2_29069769
S2_29075706
S2_29080242
S2_29080275
S2_29080582
S2_29080585
S2_29093544
S2_29093578
S2_29110538
S2_29112925
S2_29123570
S2_29232994
S2_29233023
S2_29251641
S2_29252080
S2_29253236
S2_29262513
S2_29284881
S2_29284898
S2_29481811
S2_29503535
S2_29542703
S2_29542733
S2_29561652
S2_29566678
S2_29572561
S2_29572580
S2_29636641
S2_29636800
S2_29667623
S2_29703465
S2_29712577
S2_29747840
S2_29747906
S2_29749315
S2_29762235
S2_29781088
S2_29781111
S2_29784132
S2_29793898
S2_29818312
S2_29848211
S2_29883706
S2_29888126
S2_29912245
S2_29917237
S2_29927962
S2_29930986
S2_29983225
S2_29991118
S2_30047207
S2_30090552
S2_30090585
S2_30090718
S2_30098502
S2_30100591
S2_30114355
S2_30134354
S2_30138537
S2_30138558
S2_30150692
S2_30156268
S2_30202129
S2_30202295
S2_30202323
S2_30225527
S2_30256070
S2_30265698
S2_30347819
S2_30387175
S2_30387177
S2_30387259
S2_30395426
S2_30434817
S2_30443478
S2_30460269
S2_30461213
S2_30461684
S2_30496579
S2_30512099
S2_30518056
S2_30535333
S2_30536727
S2_30574577
S2_30580250
S2_30614411
S2_30623657
S2_30652936
S2_30698548
S2_30710293
S2_30879462
S2_30886391
S2_30908101
S2_30978893
S2_30981603
S2_30981606
S2_31066237
S2_31066253
S2_31086798
S2_31135727
S2_31140133
S2_31147248
S2_31198507
S2_31204449
S2_31214794
S2_31216836
S2_31228232
S2_31260922
S2_31269373
S2_31285637
S2_31285675
S2_31392936
S2_31408636
S2_31455168
S2_31462446
S2_31463006
S2_31516232
S2_31523900
S2_31567584
S2_31567585
S2_31587632
S2_31592323
S2_31592385
S2_31596949
S2_31644202
S2_31647778
S2_31648948
S2_31649895
S2_31650027
S2_31662863
S2_31710274
S2_31721961
S2_31762552
S2_31762587
S2_31764188
S2_31800266
S2_31801335
S2_31809060
S2_31809523
S2_31809530
S2_31819197
S2_31842222
S2_31842247
S2_31899118
S2_31903494
S2_31905991
S2_31953913
S2_31981006
S2_32016096
S2_32016842
S2_32028512
S2_32039074
S2_32081675
S2_32092693
S2_32092742
S2_32169150
S2_32169784
S2_32185225
S2_32185335
S2_32185391
S2_32261362
S2_32285168
S2_32309613
S2_32324261
S2_32355976
S2_32432508
S2_32507240
S2_32510669
S2_32532615
S2_32541790
S2_32563777
S2_32564040
S2_32643448
S2_32657000
S2_32678333
S2_32694697
S2_32739545
S2_32741516
S2_32741615
S2_32742267
S2_32817183
S2_32819613
S2_32833745
S2_32839871
S2_32848997
S2_32849029
S2_32851036
S2_32851088
S2_32851662
S2_32863176
S2_32910113
S2_32945845
S2_32963331
S2_33032229
S2_33039290
S2_33101980
S2_33133340
S2_33168817
S2_33260501
S2_33291258
S2_33367505
S2_33376642
S2_33381826
S2_33424313
S2_33432016
S2_33467483
S2_33497924
S2_33498262
S2_33502818
S2_33547626
S2_33599062
S2_33608437
S2_33689619
S2_33751701
S2_33871019
S2_33876542
S2_33920606
S2_33926151
S2_34002420
S2_34032021
S2_34041497
S2_34171588
S2_34171590
S2_34206208
S2_34206226
S2_34210006
S2_34225483
S2_34247858
S2_34282368
S2_34289804
S2_34289833
S2_34318120
S2_34348051
S2_34400536
S2_34405688
S2_34424520
S2_34435285
S2_34435318
S2_34464291
S2_34569196
S2_34571275
S2_34577422
S2_34620570
S2_34620597
S2_34629204
S2_34629728
S2_34632102
S2_34659764
S2_34694472
S2_34870505
S2_34917895
S2_34955325
S2_34955338
S2_34971735
S2_35012522
S2_35012523
S2_35062188
S2_35070042
S2_35070047
S2_35070127
S2_35116442
S2_35116456
S2_35155308
S2_35204977
S2_35216513
S2_35230895
S2_35238543
S2_35249845
S2_35250921
S2_35250949
S2_35250955
S2_35250972
S2_35250992
S2_35255872
S2_35262462
S2_35274702
S2_35318788
S2_35318831
S2_35319148
S2_35330994
S2_35333906
S2_35333919
S2_35334285
S2_35372751
S2_35372796
S2_35396463
S2_35396464
S2_35413262
S2_35413267
S2_35417775
S2_35500240
S2_35584074
S2_35590710
S2_35603924
S2_35651903
S2_35661355
S2_35671265
S2_35673558
S2_35681986
S2_35701229
S2_35701283
S2_35723717
S2_35745324
S2_35755949
S2_35762092
S2_35764332
S2_35764367
S2_35774902
S2_35784316
S2_35784333
S2_35791700
S2_35808741
S2_35838955
